# Supplementary material for: HbSnRK2.6 Functions in ABA-Regulated Cold Stress Response by Promoting HbICE2 Transcriptional Activity in Hevea brasiliensis
Source: Int J Mol Sci. 2021 Nov 24;22(23):12707. doi: 10.3390/ijms222312707 (PMC8657574; doi:10.3390/ijms222312707)
Supplement: Supplementary file 1 [file ijms-22-12707-s001.zip]

Archive with 1 entries (1 files):
- ijms-1449259-supplementary.pdf
